# Supplementary material for: Variations in pulsatile flow around stenosed microchannel depending on viscosity
Source: PLoS One. 2019 Jan 24;14(1):e0210993. doi: 10.1371/journal.pone.0210993 (PMC6345426; doi:10.1371/journal.pone.0210993)
Supplement: S1 File — (XLSX) [file pone.0210993.s004.xlsx]

## Sheet: Fig_2
			Viscosity (cP)
		Shear rate (s^-1)	PBS	Fluid 1	Fluid 2
		22.2222	1.5607	8.8053	19.6682
		44.4444	1.1381	7.3661	15.7345
		222.222	0.9839	4.6432	8.3932
		444.444	0.8104	3.9034	6.5419
		2222.22	0.6995	2.9067	4.0868
		4444.44	0.8	2.5787	3.5532
		8888.89	0.85	2.3814	3.145

## Sheet: Fig_3
		PBS	Velocity profile (mm/s)
			For 1 cycle
		Channel radius (mm)	file1	file2	file3	…	file3998
		-0.25	0.161742	0.17573	0.163176	0.19377	0.16601	0.20248	0.178137	0.188633	0.18717	0.166488	0.19819	0.183166	0.18135	0.201071	0.181843	0.186248	0.168778	0.199522	0.172951	0.18097	0.170279	0.196078	0.181223	0.169494	0.176689	0.192834	0.170844	0.177738	0.187625	0.189611	0.191158	0.176342	0.170897	0.174556	0.193514	0.192938	0.16827	0.194971	0.185968	0.20513	0.190601	0.199827	0.149161	0.183526	0.213378	0.167234	0.210071
		-0.230769	0.229498	0.249761	0.234269	0.257245	0.238534	0.269421	0.24745	0.25985	0.252224	0.243427	0.262043	0.25232	0.251559	0.264419	0.255442	0.258462	0.23731	0.266423	0.239258	0.250923	0.241373	0.261579	0.248889	0.239662	0.250573	0.257877	0.250237	0.245519	0.255964	0.261462	0.265705	0.239639	0.249734	0.244069	0.261631	0.267522	0.236319	0.26729	0.254237	0.274484	0.263766	0.271524	0.228451	0.258318	0.281974	0.248225	0.281556
		-0.211538	0.352292	0.373926	0.357225	0.368826	0.366687	0.380292	0.368074	0.381038	0.362869	0.370811	0.376943	0.376414	0.371192	0.384865	0.382942	0.387526	0.363882	0.385771	0.358956	0.376735	0.369557	0.377527	0.375471	0.371518	0.378534	0.379244	0.385114	0.372403	0.380377	0.383622	0.396151	0.364294	0.39196	0.371065	0.390979	0.407168	0.36471	0.399662	0.383175	0.399563	0.395285	0.400146	0.374844	0.39081	0.412046	0.385778	0.414995
		-0.192308	0.494619	0.512337	0.496531	0.504066	0.512822	0.509454	0.509241	0.520409	0.496345	0.513751	0.515196	0.520736	0.510862	0.527958	0.528564	0.531583	0.517565	0.53055	0.503432	0.520157	0.514288	0.519113	0.521954	0.527634	0.526808	0.526964	0.533998	0.525874	0.530329	0.524549	0.539134	0.524619	0.545862	0.52553	0.542466	0.563809	0.525865	0.550225	0.545914	0.547513	0.550101	0.549874	0.540882	0.545635	0.561319	0.544698	0.56639
		-0.173077	0.626547	0.637505	0.626073	0.630619	0.642675	0.633994	0.640735	0.646579	0.625238	0.640778	0.647947	0.644277	0.641038	0.652785	0.65743	0.650452	0.651541	0.66236	0.641729	0.64715	0.640633	0.652185	0.652182	0.660671	0.660578	0.658016	0.663845	0.663357	0.666266	0.654974	0.662291	0.670823	0.672246	0.662966	0.675338	0.68661	0.668433	0.671056	0.689956	0.674394	0.682809	0.678887	0.677132	0.68035	0.68849	0.684226	0.691647
		-0.153846	0.741029	0.74257	0.737475	0.73705	0.747208	0.745698	0.75281	0.752046	0.737755	0.747473	0.759418	0.743234	0.750601	0.752222	0.764799	0.745866	0.75747	0.770335	0.76027	0.756684	0.750264	0.762639	0.765769	0.761759	0.767536	0.764903	0.771707	0.774186	0.775853	0.763703	0.765785	0.786658	0.777494	0.771914	0.785137	0.784952	0.775838	0.76639	0.797264	0.776422	0.789545	0.782358	0.780654	0.789566	0.795952	0.793086	0.790199
		-0.134615	0.838136	0.835576	0.826272	0.832736	0.8384	0.845048	0.845048	0.849112	0.836712	0.845408	0.851256	0.834112	0.847056	0.843576	0.86012	0.837168	0.852896	0.862344	0.860368	0.855848	0.853016	0.856888	0.871064	0.850736	0.85804	0.868392	0.865992	0.873112	0.873608	0.862616	0.8556	0.886232	0.875632	0.874192	0.881392	0.883832	0.870232	0.861224	0.88956	0.878264	0.891712	0.882536	0.879048	0.891224	0.901856	0.891728	0.886808
		-0.115385	0.937816	0.936808	0.919864	0.93376	0.945712	0.942392	0.93472	0.95508	0.938752	0.951152	0.947544	0.938784	0.949184	0.947904	0.956496	0.945784	0.952256	0.954304	0.962064	0.956872	0.960136	0.952336	0.971928	0.95164	0.95024	0.980096	0.96176	0.97544	0.97624	0.969584	0.950856	0.983952	0.975	0.988136	0.977352	0.992008	0.977264	0.969928	0.992496	0.991024	0.992432	1.00017	0.988664	1.00038	1.01329	1.00349	1.00246
		-0.0961538	1.04858	1.04336	1.03582	1.03946	1.06494	1.04213	1.04055	1.0636	1.04638	1.06714	1.05136	1.06063	1.05065	1.06071	1.05592	1.06538	1.05502	1.05679	1.06977	1.05806	1.06816	1.05731	1.06767	1.06638	1.04851	1.08797	1.06767	1.07883	1.07762	1.08161	1.06113	1.08577	1.07802	1.10509	1.08054	1.10389	1.09363	1.08793	1.10875	1.10639	1.08841	1.12502	1.10142	1.11425	1.12302	1.12094	1.12646
		-0.0769231	1.14423	1.13862	1.13862	1.13574	1.15471	1.13414	1.14503	1.15623	1.14217	1.16813	1.14508	1.17324	1.13669	1.16082	1.1481	1.16444	1.15492	1.15528	1.16508	1.15154	1.15756	1.16182	1.15564	1.17145	1.14662	1.17549	1.16534	1.16928	1.1633	1.18582	1.16619	1.18269	1.18008	1.20217	1.18408	1.20315	1.19142	1.19363	1.21258	1.20689	1.18426	1.23191	1.20426	1.21366	1.21718	1.22267	1.22891
		-0.0576923	1.21329	1.21732	1.21189	1.21098	1.21748	1.21353	1.22698	1.23458	1.21709	1.23769	1.22606	1.25505	1.21138	1.2391	1.2263	1.23582	1.24005	1.23256	1.23453	1.23134	1.22185	1.24575	1.23123	1.24408	1.22712	1.24118	1.23766	1.2407	1.23051	1.26602	1.25128	1.25702	1.26876	1.26637	1.27295	1.27846	1.25685	1.27008	1.28686	1.27815	1.26783	1.31014	1.28353	1.28774	1.28914	1.29626	1.30102
		-0.0384615	1.26789	1.26856	1.26367	1.25805	1.27193	1.27376	1.27544	1.29484	1.26618	1.28025	1.28746	1.30224	1.27268	1.29922	1.28517	1.2856	1.2964	1.2893	1.28054	1.29577	1.27446	1.29908	1.28617	1.29143	1.28275	1.28988	1.29212	1.29827	1.28088	1.31623	1.30902	1.30834	1.3271	1.30689	1.3329	1.33123	1.30254	1.32125	1.33869	1.32499	1.32853	1.35867	1.33824	1.34097	1.34252	1.34553	1.35107
		-0.0192308	1.30506	1.29342	1.29452	1.28295	1.30803	1.30971	1.29425	1.32976	1.29465	1.30445	1.32335	1.32435	1.31098	1.34006	1.32261	1.31354	1.32486	1.32566	1.31447	1.33967	1.32005	1.32741	1.31875	1.33093	1.32065	1.32219	1.33028	1.33586	1.31338	1.34239	1.34273	1.3404	1.35082	1.33767	1.35771	1.36845	1.33786	1.35936	1.37342	1.36114	1.37001	1.38245	1.37679	1.37388	1.37579	1.3777	1.38522
		-6.93889e-17	1.31393	1.30612	1.30676	1.29463	1.31966	1.32596	1.29715	1.33654	1.30898	1.31113	1.33705	1.33138	1.3229	1.35529	1.33985	1.3269	1.33723	1.34386	1.3401	1.35658	1.34554	1.34083	1.34121	1.35451	1.34507	1.34168	1.35444	1.34963	1.33713	1.35597	1.36131	1.3541	1.35482	1.36169	1.35921	1.3907	1.35966	1.38496	1.38837	1.38358	1.39243	1.38872	1.40056	1.3849	1.38703	1.39442	1.401
		0.0192308	1.30359	1.30988	1.30558	1.29714	1.31278	1.32554	1.29134	1.32228	1.30735	1.30089	1.33001	1.32135	1.31684	1.34518	1.34136	1.32542	1.33744	1.34502	1.34762	1.35115	1.34442	1.34113	1.35294	1.35066	1.35251	1.34558	1.36366	1.34446	1.35281	1.35798	1.36299	1.35001	1.34947	1.36991	1.34909	1.39162	1.36233	1.38721	1.38464	1.3833	1.39296	1.38322	1.39774	1.38009	1.37862	1.39482	1.3945
		0.0384615	1.28326	1.29437	1.2877	1.28818	1.28739	1.30373	1.27266	1.29543	1.28849	1.27848	1.30435	1.28952	1.29918	1.31286	1.32623	1.2979	1.31983	1.32591	1.3244	1.32674	1.32306	1.32003	1.33968	1.3219	1.33939	1.33001	1.34617	1.3245	1.34922	1.34054	1.34554	1.32927	1.33312	1.35535	1.32659	1.36828	1.3457	1.36241	1.36373	1.36058	1.37082	1.36542	1.36522	1.36282	1.35372	1.37578	1.36578
		0.0576923	1.2445	1.24862	1.24522	1.25717	1.24109	1.25464	1.23329	1.25655	1.24995	1.2427	1.26374	1.23553	1.26455	1.2608	1.28552	1.2399	1.27603	1.28186	1.27186	1.27747	1.28261	1.27117	1.2939	1.27233	1.30591	1.29189	1.29936	1.28652	1.31849	1.29714	1.30614	1.29186	1.29705	1.31368	1.28614	1.32072	1.30923	1.31522	1.3247	1.31975	1.32623	1.32945	1.3137	1.32711	1.31687	1.3355	1.32205
		0.0769231	1.17933	1.17551	1.17587	1.19614	1.17464	1.17622	1.16743	1.19879	1.18436	1.18121	1.20397	1.1621	1.20173	1.19022	1.21333	1.16151	1.20172	1.21129	1.19682	1.19738	1.21704	1.19086	1.21604	1.20238	1.24491	1.22062	1.22542	1.22062	1.24861	1.2259	1.23752	1.22887	1.2343	1.23881	1.22419	1.24635	1.24973	1.24879	1.26218	1.26029	1.26085	1.26746	1.25262	1.26556	1.26514	1.27363	1.26472
		0.0961538	1.09229	1.08634	1.08434	1.10948	1.09169	1.07334	1.0773	1.11522	1.09205	1.09118	1.1203	1.07735	1.1107	1.10164	1.11487	1.07592	1.10392	1.11871	1.10353	1.0973	1.12517	1.08798	1.11436	1.11496	1.14714	1.11831	1.12562	1.1279	1.13995	1.13012	1.14316	1.1361	1.14452	1.13386	1.14166	1.14893	1.16522	1.16186	1.17086	1.17747	1.17059	1.17628	1.17274	1.1753	1.18662	1.18688	1.18384
		0.115385	0.992616	0.988864	0.981384	1.00778	0.994352	0.96636	0.977504	1.01049	0.986216	0.984688	1.01924	0.987128	1.0059	0.997752	1.0019	0.983288	0.995592	1.01097	0.997688	0.996824	1.01924	0.98508	1.00445	1.01562	1.02769	1.00886	1.01475	1.02257	1.01764	1.01871	1.03806	1.02454	1.03291	1.01562	1.04117	1.03727	1.05625	1.05382	1.05777	1.06838	1.05668	1.06549	1.06249	1.06222	1.07656	1.07326	1.07774
		0.134615	0.886608	0.888136	0.877624	0.896656	0.889632	0.868872	0.881024	0.897928	0.87612	0.874696	0.90812	0.889848	0.89688	0.888696	0.884152	0.879464	0.883384	0.900224	0.883056	0.897088	0.907328	0.882616	0.893888	0.907592	0.90916	0.902248	0.905368	0.912952	0.903592	0.903936	0.926312	0.911944	0.91448	0.899408	0.930384	0.92216	0.935104	0.932368	0.942264	0.938056	0.939856	0.948952	0.935928	0.938672	0.951776	0.944416	0.960392
		0.153846	0.778891	0.785033	0.776496	0.780254	0.784594	0.775058	0.78117	0.791105	0.766354	0.76667	0.788583	0.781276	0.779174	0.778849	0.770881	0.769914	0.773419	0.793074	0.765599	0.789254	0.789562	0.76831	0.779162	0.794564	0.793129	0.796048	0.792819	0.79969	0.79727	0.791094	0.804424	0.80372	0.804424	0.784786	0.816472	0.809728	0.81448	0.80616	0.828472	0.801512	0.8298	0.827864	0.813224	0.811384	0.828528	0.81816	0.83908
		0.173077	0.66426	0.668453	0.668152	0.654629	0.67189	0.66631	0.663754	0.685053	0.653277	0.655177	0.66197	0.659882	0.649839	0.661575	0.660938	0.656406	0.66094	0.676294	0.645261	0.668262	0.663252	0.643786	0.6517	0.677424	0.669338	0.683334	0.666253	0.675154	0.681442	0.672706	0.672166	0.685586	0.693292	0.665317	0.69545	0.689556	0.688175	0.67805	0.704293	0.667655	0.711475	0.691705	0.691863	0.681686	0.701856	0.692926	0.708841
		0.192308	0.528398	0.533241	0.537801	0.513862	0.544233	0.533653	0.528758	0.55765	0.525135	0.529062	0.525886	0.525276	0.50978	0.528966	0.538487	0.533907	0.533504	0.53771	0.512275	0.532135	0.527865	0.5106	0.51358	0.548922	0.528838	0.550594	0.524878	0.534242	0.540274	0.536226	0.529573	0.543131	0.561593	0.532766	0.56434	0.545243	0.547797	0.546621	0.564392	0.531288	0.572818	0.539842	0.559963	0.548216	0.558179	0.557404	0.565806
		0.211538	0.367419	0.399516	0.38805	0.368891	0.413625	0.386905	0.391745	0.40246	0.390225	0.393767	0.386188	0.377267	0.363692	0.391506	0.396539	0.406038	0.39876	0.388845	0.366901	0.385104	0.385493	0.37081	0.383042	0.40644	0.375646	0.411386	0.382993	0.392692	0.383842	0.384704	0.389345	0.382293	0.417435	0.38963	0.436542	0.384643	0.403136	0.420533	0.421501	0.389387	0.421162	0.379322	0.415594	0.412815	0.399559	0.421929	0.423347
		0.230769	0.21899	0.302641	0.25009	0.256406	0.308129	0.254868	0.283884	0.254628	0.282782	0.280746	0.270372	0.244564	0.234998	0.283954	0.265098	0.299666	0.293839	0.260039	0.241192	0.255511	0.262247	0.252558	0.285389	0.271588	0.243862	0.310983	0.267977	0.28561	0.250266	0.252546	0.28142	0.241662	0.299932	0.270101	0.338909	0.245935	0.280555	0.320018	0.302271	0.263398	0.286783	0.234977	0.282661	0.295754	0.258628	0.314741	0.31445
		0.25	0.130986	0.254412	0.160917	0.19823	0.248831	0.170972	0.226898	0.159606	0.224832	0.216695	0.202684	0.169608	0.154467	0.225107	0.186591	0.241593	0.240641	0.178524	0.169405	0.179671	0.192649	0.187894	0.233864	0.179894	0.166418	0.267517	0.200495	0.232738	0.170774	0.174592	0.224238	0.159998	0.23689	0.20602	0.28461	0.162734	0.206081	0.259911	0.230556	0.186265	0.205657	0.145287	0.200263	0.224822	0.17465	0.254635	0.259639
[truncated: 3,951 more columns]

## Sheet: Fig_4
			Velocity (mm/s)					STD
		r/D	x/D = -2	x/D = -1	x/D = 0	x/D = 1	x/D = 2	x/D = -2	x/D = -1	x/D = 0	x/D = 1	x/D = 2
		-0.5	0				0	0.0387				0.0141
		-0.464286	2.1829				2.2509	0.0383				0.0268
		-0.428571	2.8609				2.9704	0.0446				0.0481
		-0.392857	3.6418				3.8044	0.0559				0.0675
		-0.357143	4.3845				4.568	0.0704				0.0744
		-0.321429	5.0597				5.2126	0.0811				0.0802
		-0.285714	5.6465				5.7328	0.0886				0.0812
		-0.25	6.1175				6.1612	0.0856				0.0854
		-0.214286	6.4673				6.5197	0.071				0.0903
		-0.178571	6.7127				6.7858	0.0538				0.0838
		-0.142857	6.8918				6.9736	0.0524				0.0778
		-0.107143	7.0311	0		0	7.1274	0.064	0.064		0.0824	0.0824
		-0.0714286	7.1384	7.014		6.302	7.256	0.0762	0.0762		0.0925	0.0925
		-0.0357143	7.2201	7.619		7.1019	7.3441	0.087	0.087		0.1005	0.1005
		-1.66533e-16	7.2675	8.384		8.0188	7.3865	0.0924	0.0924		0.1055	0.1055
		0.0357143	7.2729	9.1016		8.9201	7.383	0.0921	0.0921		0.1042	0.1042
		0.0714286	7.2293	9.7118	0	9.7889	7.3364	0.0846	0.0846	0.2165	0.0964	0.0964
		0.107143	7.1309	10.2767	13.0877	10.5482	7.2593	0.0702	0.0702	0.2165	0.0895	0.0895
		0.142857	6.9929	10.7625	14.0275	11.117	7.1515	0.0588	0.0588	0.5271	0.0872	0.0872
		0.178571	6.8222	11.0567	15.5164	11.4454	6.9948	0.0561	0.0561	0.5153	0.0847	0.0847
		0.214286	6.5938	11.1298	17.2892	11.5744	6.761	0.0591	0.0591	0.259	0.0781	0.0781
		0.25	6.2726	11.013	18.5462	11.5198	6.4228	0.0608	0.0608	0.271	0.0724	0.0724
		0.285714	5.8278	10.6884	18.9886	11.2121	5.9674	0.0579	0.0579	0.2828	0.0663	0.0663
		0.321429	5.2554	10.0751	18.717	10.5451	5.4005	0.0539	0.0539	0.2004	0.053	0.053
		0.357143	4.5795	9.1027	17.5392	9.4799	4.7317	0.0525	0.0525	0.3891	0.0372	0.0372
		0.392857	3.8445	7.8338	15.273	8.0326	3.9664	0.0498	0.0498	0.5271	0.0381	0.0381
		0.428571	3.1064	6.4443	12.7526	6.2031	3.1188	0.0476	0.0476	0.5271	0.0526	0.0526
		0.464286	2.4608	5.2443	10.9062	4.3788	2.3023	0.0557	0.0557	0.5271	0.0681	0.0681
		0.5	0	0	0	0	0	0.0522	0.0522	0.5271	0.0796	0.0796

## Sheet: Fig_7
			PBS		Fluid 1		Fluid 2
			Velocity (mm/s)
		r/D	φ = 0.2	φ = 0.4	φ = 0.2	φ = 0.4	φ = 0.2	φ = 0.4
		0.1	0	0	0	0	0	0
		0.1364	13.1763	8.5182	15.5867	9.2282	15.6009	8.968
		0.1727	15.152	9.108	16.526	9.6263	15.9699	9.2275
		0.2091	16.8355	9.7189	17.4229	9.9983	16.3439	9.4772
		0.2455	17.8672	10.2498	18.1108	10.2961	16.671	9.6751
		0.2818	18.2598	10.5137	18.4917	10.4486	16.7716	9.7532
		0.3182	17.8855	10.3865	18.4177	10.3598	16.2483	9.6254
		0.3545	16.7698	9.8934	17.5579	10.0275	14.6181	9.2216
		0.3909	14.9055	9.0838	14.8914	9.3379	12.1661	8.5496
		0.4273	11.3612	7.3428	10.2185	8.1217	9.8349	7.5392
		0.4636	4.9904	2.7167	5.8101	6.7686	7.3711	5.7534
		0.5	0	0	0	0	0	0
			STD
		r/D	φ = 0.2	φ = 0.4	φ = 0.2	φ = 0.4	φ = 0.2	φ = 0.4
		0.1	0.0235	0.0228	0.0117	0.0311	0.0307	0.0199
		0.1364	0.0235	0.0228	0.0284	0.0146	0.0307	0.0199
		0.1727	0.0216	0.0109	0.0278	0.0102	0.0173	0.0216
		0.2091	0.0231	0.0024788	0.0139	0.007202	0.0103	0.023
		0.2455	0.0182	0.0058055	0.0146	0.0064677	0.009755	0.0239
		0.2818	0.0174	0.0060092	0.0152	0.0073462	0.0227	0.0238
		0.3182	0.0453	0.0102	0.0108	0.0075091	0.0526	0.0219
		0.3545	0.0518	0.02	0.021	0.0067818	0.0526	0.022
		0.3909	0.0518	0.0295	0.0391	0.0106	0.0526	0.0375
		0.4273	0.0518	0.0351	0.0391	0.0235	0.0526	0.0375
		0.4636	0.0518	0.027	0.0391	0.0451	0.0465	0.0375
		0.5	0.0518	0.027	0.0391	0.0451	0.0465	0.0375

## Sheet: Fig_8
			PBS		Fluid 1		Fluid 2		PBS		Fluid 1		Fluid 2
			Velocity (mm/s)						STD
		r/D	x/D = -2	x/D = 2	x/D = -2	x/D = 2	x/D = -2	x/D = 2	x/D = -2	x/D = 2	x/D = -2	x/D = 2	x/D = -2	x/D = 2
		-0.5	0	0	0	0	0	0	0.005975	0.0050385	0.0054061	0.001945	0.0099231	0.0026834
		-0.4643	0.3992	0.4874	0.5491	0.6892	0.8688	1.0945	0.0045205	0.0045471	0.0053536	0.0037067	0.0076125	0.003299
		-0.4286	1.1028	1.1103	1.4451	1.6272	1.6972	1.9203	0.0031134	0.00569	0.0062375	0.0066473	0.0023928	0.0040043
		-0.3929	1.909	1.874	2.4764	2.7153	2.6211	2.8585	0.0031177	0.0058745	0.007813	0.009334	0.0047069	0.0062167
		-0.3571	2.6824	2.6451	3.4575	3.711	3.4495	3.7083	0.0053853	0.0052778	0.0098371	0.0103	0.0057756	0.0084165
		-0.3214	3.4117	3.3813	4.3492	4.5515	4.1783	4.4038	0.0067425	0.0061947	0.0113	0.0111	0.0060003	0.0091387
		-0.2857	4.1082	4.0753	5.1245	5.2296	4.8196	4.977	0.0071012	0.0087355	0.0124	0.0112	0.0073434	0.0098174
		-0.25	4.7529	4.7101	5.747	5.7888	5.358	5.4345	0.0075088	0.0109	0.012	0.0118	0.0088887	0.0119
		-0.2143	5.327	5.2901	6.2088	6.2563	5.7718	5.7796	0.0082541	0.0101	0.0099294	0.0125	0.0096866	0.0139
		-0.1786	5.8208	5.8308	6.5332	6.6035	6.0996	6.0442	0.0105	0.0079285	0.0075201	0.0116	0.0107	0.0148
		-0.1429	6.252	6.3041	6.7696	6.848	6.3687	6.2663	0.011	0.0079813	0.0073302	0.0108	0.0105	0.0139
		-0.1071	6.5928	6.6797	6.9536	7.0489	6.5397	6.4511	0.0099138	0.01	0.0089434	0.0114	0.0093132	0.0118
		-0.0714	6.8269	6.9582	7.0954	7.2166	6.6379	6.5768	0.0103	0.0107	0.0106	0.0128	0.0089445	0.0102
		-0.0357	6.9941	7.1819	7.203	7.3311	6.7032	6.638	0.0112	0.0217	0.0122	0.0139	0.0098192	0.0095161
		0	7.0994	7.3456	7.2656	7.3865	6.7294	6.6493	0.0115	0.0217	0.0129	0.0146	0.0117	0.0094414
		0.0357	7.1151	7.407	7.2729	7.382	6.7227	6.6267	0.0119	0.0217	0.0129	0.0144	0.0138	0.0095429
		0.0714	7.0147	7.3656	7.2154	7.3214	6.6951	6.5781	0.013	0.0253	0.0118	0.0133	0.0151	0.0097774
		0.1071	6.8283	7.2256	7.0852	7.221	6.6352	6.497	0.0135	0.0119	0.0098182	0.0124	0.0156	0.01
		0.1429	6.6248	6.9611	6.9027	7.0799	6.5154	6.3607	0.0116	0.0085193	0.0082219	0.0121	0.0166	0.0103
		0.1786	6.3715	6.5574	6.6772	6.8753	6.3129	6.1559	0.0096547	0.0076497	0.0078447	0.0117	0.0177	0.0109
		0.2143	5.9766	6.0375	6.3761	6.571	6.0087	5.8979	0.0092804	0.0068888	0.0082564	0.0108	0.0171	0.011
		0.25	5.4259	5.4175	5.9514	6.13	5.5767	5.5442	0.0071058	0.0062307	0.0085023	0.01	0.0151	0.0118
		0.2857	4.7735	4.6916	5.3637	5.5361	5.0047	5.0149	0.0049841	0.0064451	0.0080991	0.0091706	0.0133	0.0123
		0.3214	4.0513	3.8909	4.6081	4.7968	4.2947	4.332	0.0043197	0.0064873	0.0075313	0.0073258	0.0126	0.0111
		0.3571	3.2815	3.0361	3.715	3.9244	3.4576	3.5534	0.0043821	0.004799	0.0073419	0.0051448	0.0119	0.0074238
		0.3929	2.4867	2.1332	2.744	2.9265	2.4966	2.6544	0.0052843	0.00248	0.0069643	0.0052641	0.0098889	0.0020758
		0.4286	1.6486	1.2392	1.7695	1.8208	1.4603	1.6211	0.0065534	0.0017897	0.0066471	0.0072744	0.0074889	0.0019857
		0.4643	0.8801	0.4881	0.9164	0.7564	0.5612	0.651	0.0073325	0.0021575	0.0077792	0.00942	0.0067242	0.0032517
		0.5	0	0	0	0	0	0	0.0086906	0.0024373	0.0072951	0.011	0.0078414	0.0043432

## Sheet: Fig_9
				WSS						STD
				Phase (φ)	0	0.1	0.2	0.3	0.4	Phase (φ)	0	0.1	0.2	0.3	0.4
		PBS	WSR (s-1)		15.0716	49.2625	75.3585	62.4814	45.162
			WSS (Pa)	x/D = -2	0.0173	0.0532	0.0786	0.0677	0.0482	x/D = -2	0.00077664	0.0017906	0.0018868	0.00070311	0.0020038
				x/D = 2	0.0151	0.0493	0.0754	0.0625	0.0452	x/D = 2	0.00042729	0.0015523	0.0011308	0.00086319	0.0016697
		Fluid1	WSR (s-1)		11.0218	51.608	101.992	77.2486	56.2654
			WSS (Pa)	x/D = -2	0.1149	0.3755	0.5752	0.4856	0.3879	x/D = -2	0.0054779	0.0112	0.011	0.002689	0.0031835
				x/D = 2	0.1064	0.3658	0.568	0.4761	0.3877	x/D = 2	0.0044722	0.0115	0.0072353	0.0076093	0.0024218
		Fluid2	WSR (s-1)		12.7454	46.5185	83.197	63.1572	49.9137
			WSS (Pa)	x/D = -2	0.2647	0.6728	0.9167	0.7846	0.6937	x/D = -2	0.0033396	0.0149	0.0089312	0.008554	0.00308
				x/D = 2	0.2768	0.7199	0.9934	0.8571	0.7517	x/D = 2	0.0058773	0.0148	0.0037798	0.0095294	0.0037844
